# Supplementary material for: Japanese-Style Diet and Cardiovascular Disease Mortality: A Systematic Review and Meta-Analysis of Prospective Cohort Studies
Source: Nutrients. 2022 May 10;14(10):2008. doi: 10.3390/nu14102008 (PMC9147868; doi:10.3390/nu14102008)
Supplement: Supplementary file 1 [file nutrients-14-02008-s001.zip]

Archive with 1 entries (1 files):
- nutrients-1674582-supplementary.xlsx
