# Supplementary material for: Japanese-Style Diet and Cardiovascular Disease Mortality: A Systematic Review and Meta-Analysis of Prospective Cohort Studies
Source: Nutrients. 2022 May 10;14(10):2008. doi: 10.3390/nu14102008 (PMC9147868; doi:10.3390/nu14102008)
Supplement: Supplementary file 1 [file nutrients-14-02008-s001.zip › nutrients-1674582-supplementary.xlsx]

## Sheet: Table S1
	Supplementary Table S1. PRISMA checklist
	List of meta-analysis results on CVD, stroke, and HD/IHD mortality risk. Section and Topic	Item #	Checklist item	Location where item is reported
	TITLE
	Title	1	Identify the report as a systematic review.	Title page
	ABSTRACT
	Abstract	2	See the PRISMA 2020 for Abstracts checklist.	Abstract
	INTRODUCTION
	Rationale	3	Describe the rationale for the review in the context of existing knowledge.	1.Introduction
	Objectives	4	Provide an explicit statement of the objective(s) or question(s) the review addresses.	1.Introduction
	METHODS
	Eligibility criteria	5	Specify the inclusion and exclusion criteria for the review and how studies were grouped for the syntheses.	2.2.Eligibility Criteria, 2.3.Study Selection
	Information sources	6	Specify all databases, registers, websites, organisations, reference lists and other sources searched or consulted to identify studies. Specify the date when each source was last searched or consulted.	2.1.Search Strategy, Table S2.
	Search strategy	7	Present the full search strategies for all databases, registers and websites, including any filters and limits used.	2.1.Search Strategy, Table S2.
	Selection process	8	Specify the methods used to decide whether a study met the inclusion criteria of the review, including how many reviewers screened each record and each report retrieved, whether they worked independently, and if applicable, details of automation tools used in the process.	2.3.Study Selection
	Data collection process	9	Specify the methods used to collect data from reports, including how many reviewers collected data from each report, whether they worked independently, any processes for obtaining or confirming data from study investigators, and if applicable, details of automation tools used in the process.	2.4.Data Extraction
	Data items	10a	List and define all outcomes for which data were sought. Specify whether all results that were compatible with each outcome domain in each study were sought (e.g. for all measures, time points, analyses), and if not, the methods used to decide which results to collect.	2.4.Data Extraction Table 1., Table S3.
		10b	List and define all other variables for which data were sought (e.g. participant and intervention characteristics, funding sources). Describe any assumptions made about any missing or unclear information.	2.4.Data Extraction Table 1., Table S3.
	Study risk of bias assessment	11	Specify the methods used to assess risk of bias in the included studies, including details of the tool(s) used, how many reviewers assessed each study and whether they worked independently, and if applicable, details of automation tools used in the process.	2.5.Quality Assessment, Table S4.
	Effect measures	12	Specify for each outcome the effect measure(s) (e.g. risk ratio, mean difference) used in the synthesis or presentation of results.	2.2.Eligibility Criteria, Table 1., Table S3.
	Synthesis methods	13a	Describe the processes used to decide which studies were eligible for each synthesis (e.g. tabulating the study intervention characteristics and comparing against the planned groups for each synthesis (item #5)).	2.6.Statistical Analysis
		13b	Describe any methods required to prepare the data for presentation or synthesis, such as handling of missing summary statistics, or data conversions.
		13c	Describe any methods used to tabulate or visually display results of individual studies and syntheses.	2.6.Statistical Analysis
		13d	Describe any methods used to synthesize results and provide a rationale for the choice(s). If meta-analysis was performed, describe the model(s), method(s) to identify the presence and extent of statistical heterogeneity, and software package(s) used.	2.6.Statistical Analysis
		13e	Describe any methods used to explore possible causes of heterogeneity among study results (e.g. subgroup analysis, meta-regression).	2.6.Statistical Analysis
		13f	Describe any sensitivity analyses conducted to assess robustness of the synthesized results.
	Reporting bias assessment	14	Describe any methods used to assess risk of bias due to missing results in a synthesis (arising from reporting biases).	2.6.Statistical Analysis
	Certainty assessment	15	Describe any methods used to assess certainty (or confidence) in the body of evidence for an outcome.	2.5.Quality Assessment
	RESULTS
	Study selection	16a	Describe the results of the search and selection process, from the number of records identified in the search to the number of studies included in the review, ideally using a flow diagram.	3.1.Study Selection, Figure 1.
		16b	Cite studies that might appear to meet the inclusion criteria, but which were excluded, and explain why they were excluded.
	Study characteristics	17	Cite each included study and present its characteristics.	3.1.Study Selection, Table 1., Table S3.
	Risk of bias in studies	18	Present assessments of risk of bias for each included study.	3.2.Quality Assessment, Table S4.
	Results of individual studies	19	For all outcomes, present, for each study: (a) summary statistics for each group (where appropriate) and (b) an effect estimate and its precision (e.g. confidence/credible interval), ideally using structured tables or plots.	3.3.1~3.3.5, Table 1., Table S3.
	Results of syntheses	20a	For each synthesis, briefly summarise the characteristics and risk of bias among contributing studies.	3.3.1.~3.3.5, Table 2. Figure 2-9, Table S5., Figure S1-S5.
		20b	Present results of all statistical syntheses conducted. If meta-analysis was done, present for each the summary estimate and its precision (e.g. confidence/credible interval) and measures of statistical heterogeneity. If comparing groups, describe the direction of the effect.	3.3.1.~3.3.5, Table 2., Table S5.
		20c	Present results of all investigations of possible causes of heterogeneity among study results.	3.3.1.~3.3.5, Table 2., Table S5.
		20d	Present results of all sensitivity analyses conducted to assess the robustness of the synthesized results.
	Reporting biases	21	Present assessments of risk of bias due to missing results (arising from reporting biases) for each synthesis assessed.	3.3.1.~3.3.5, Table 2., Table S5.
	Certainty of evidence	22	Present assessments of certainty (or confidence) in the body of evidence for each outcome assessed.	Table 2., Table S5.
	DISCUSSION
	Discussion	23a	Provide a general interpretation of the results in the context of other evidence.	4.Discussion
		23b	Discuss any limitations of the evidence included in the review.	5.Limitations
		23c	Discuss any limitations of the review processes used.	5.Limitations
		23d	Discuss implications of the results for practice, policy, and future research.	4.Discussion (final part), 5.Limitations
	OTHER INFORMATION
	Registration and protocol	24a	Provide registration information for the review, including register name and registration number, or state that the review was not registered.	2.Methods
		24b	Indicate where the review protocol can be accessed, or state that a protocol was not prepared.
		24c	Describe and explain any amendments to information provided at registration or in the protocol.
	Support	25	Describe sources of financial or non-financial support for the review, and the role of the funders or sponsors in the review.	Conflicts of Interest
	Competing interests	26	Declare any competing interests of review authors.	Conflicts of Interest
	Availability of data, code and other materials	27	Report which of the following are publicly available and where they can be found: template data collection forms; data extracted from included studies; data used for all analyses; analytic code; any other materials used in the review.

## Sheet: Table S2
	Supplementary Table S2. Search strategy
	Search strategy (databases searched from inception until 27th June 2020)
	[PubMed]
#	Search details
1	"japan"[MeSH Terms] OR "japan"[All Fields] OR "japan s"[All Fields] OR "japans"[All Fields]
2	((("asian continental ancestry group"[MeSH Terms] OR ((("asian"[All Fields] AND "continental"[All Fields]) AND "ancestry"[All Fields]) AND "group"[All Fields])) OR "asian continental ancestry group"[All Fields]) OR "japanese"[All Fields]) OR "japaneses"[All Fields]
3	"food"[MeSH Terms] OR "food"[All Fields] OR "diet"[MeSH Terms] OR "diet"[All Fields] OR "cuisine"[All Fields] OR "cuisines"[All Fields] OR "dishes"[All Fields] OR "eating"[MeSH Terms] OR "eating"[All Fields] OR "meal s"[All Fields] OR "meals"[MeSH Terms] OR "meals"[All Fields] OR ((("diet"[MeSH Terms] OR "diet"[All Fields]) OR "dietary"[All Fields]) OR "dietaries"[All Fields]) AND (("factor"[All …
4	((((("cohort studies"[MeSH Terms] OR ("cohort"[All Fields] AND "studies"[All Fields])) OR "cohort studies"[All Fields]) OR "cohort"[All Fields]) OR "cohort s"[All Fields]) OR "cohorte"[All Fields]) OR "cohorts"[All Fields] OR ((("cohort studies"[MeSH Terms] OR ("cohort"[All Fields] AND "studies"[All Fields])) OR "cohort studies"[All Fields]) OR ("cohort"[All Fields] AND "study"[All Fields])) OR "…
5	"mortality"[MeSH Terms] OR "mortality"[All Fields] OR "mortalities"[All Fields] OR "mortality"[MeSH Subheading] OR (("death"[MeSH Terms] OR "death"[All Fields]) OR "deaths"[All Fields]) AND ("risk"[MeSH Terms] OR "risk"[All Fields]) OR ((("mortality"[MeSH Terms] OR "mortality"[All Fields]) OR "mortalities"[All Fields]) OR "mortality"[MeSH Subheading]) AND ("risk"[MeSH Terms] OR "risk"[All Fields]…
6	#1 OR #2 OR #3
7	"Washoku"[All Fields] OR #6
Final search	#4 AND #5 AND #7
	Results: 1,245
	[The Cochrane Library]
#	Search details
1	"Japan" OR "Japanese"
2	"food" or "diet" OR "cusine" OR "dishes" OR "eating" OR "meals" OR "feeding" OR "dietary factor"
3	"cohort" OR "cohort study" OR "observational study" OR "prospective study"
4	"death risk" OR "mortality" OR "mortality risk" OR "risk for mortality" OR "cardiovascular risk" OR "survival time" or "lifetime"
5	"Washoku" OR (#1 AND #2)
Final search	#3 AND #4 AND #5
	Results: 501
	[JDreamⅢ（JSTPlus+JST7580+JMEDPlus）]
	ALL search in Japanese
#
1	"Japanese food"/AL OR "Japanese cuisine"/AL OR "Washoku"/AL
2	"cohort study"/AL OR "cohort test"/AL OR "cohort study method"/AL OR "cohort group study method"/AL OR "prospective cohort study"/AL OR prospective study"/AL OR "predictive study"/AL
3	"population"/AL OR "cohort"/AL OR "cohort analysis"/AL OR "cohort factor method"/AL OR "contemporary analysis"/AL
4	#2 OR #3
Final search	#1 AND #4
	Results: 37
	[ICHUSHI Web]
	ALL search in Japanese
#
1	"Japanese food"/AL OR "Japanese cuisine"/AL OR "Washoku"/AL
2	"cohort study"/AL OR "cohort test"/AL OR "cohort analysis"/AL OR "prospective cohort"/AL OR "prospective study"/AL
Final search	#1 AND #2
	Results: 77

## Sheet: Table S3
	Table S3. Prospective cohort studies on the intake of foods or nutrition and the CVD mortality risk (Hazard ratios, risk ratios, and 95% confidence intervals)
	Evaluation item	First author, publication year (study No.)	Population	Sample size (sex)	Age range (years)	Follow-up period (years)	Diet assessment method	Intervention:Control	Outcome (ICD Code) No. of deaths	Hazard ratio/Risk ratio (95%CI)	Factors adjusted for in analyses
	Vegetable	Nakamura, 2008 (38)	Takayama Study	13,355 (men) 15,724(women)	35 years or older	Median:7.33	FFQ	Vegetable consumption (servings/day); Highest:lowest quartile	CVD(I20, 21, 24, 25, 60–64, 67, 69) Men:200,Women:184	Men 0.81 (0.49–1.34) women 0.62 (0.36–1.08)	Age, total energy, marital status, years of education, BMI, smoking status, alcohol intake, exercise, history of hypertension or diabetes mellitus, menopausal status, total protein, saturated fat, and sodium intake
		Nagura, 2009 (39)	JACC	59,485 (both)	40–79	13 Mean:12.7	FFQ	Vegetable consumption (servings/week); Highest:lowest quartile	CVD (I00–99) Both:2,243 Stroke (I60–69) Both:1,053 IHD (I20–25) Both:452	0.96 (0.84–1.10) 1.09 (0.90–1.33) 0.85 (0.64–1.14)	Sex, age, BMI, smoking status, alcohol intake, hours of walking, hours of sleep, education years, perceived mental stress, cholesterol intake, SFA intake, n-3 fatty acids intake, sodium intake, histories of hypertension and diabetes, vegetable, bean intakes
		Okuda, 2015 (40)	NIPPON DATA80	9,112 (both)	30–79	24	Diet record	Vegetable intake (g/1000kcal); Highest:lowest quartile	CVD (I00–99) Both:823 Stroke (I60–69) Both:385 IHD (I20–25) Both:165	0.81 (0.66–1.00) 0.81 (0.60–1.09) 0.65 (0.42–1.02)	Age, sex, body mass index, smoking habit, drinking habit, sodium intake(mg/1000kcal) and intakes of fruit, meat, fish, shellfish, milk, dairy products, soybeans and legumes(g/1000kcal)
		Kondo, 2019 (41)	NIPPON DATA80	9,115 (both)	30–79	29 Mean:24.6	Diet record	Vegetable intake (g/day): 350g or more:less than 175g/day	CVD (I00–99) Both:1,070	0.78 (0.63–0.96)	Sex, age, smoking status, drinking status, total energy intake
		Kinjo, 1999 (42)	The six-prefecture cohort study	223,170 (both)	40–69	16	FFQ	Green-yellow vegetables consumption (times/week); 4times or more:less than 1time/week	Stroke (ICD–7,330–334) Both:11,030	1.03 (0.90–1.17)	Sex, attained age, follow-up interval, prefecture, alcohol drinking, smoking and occupation
		Sauvaget, 2003 (43)	Hiroshima/Nagasaki Life Span Study	14,966 (men) 23,471 (women)	34–97 (men) 35–103(women)	18 Median:16	FFQ	Green–wellow vegetables consumption (serving frequency/week); Daily:0–1/week	Stroke (I60–69) Men:692,Women:1,234	Men 0.77 (0.62–0.95) Women 0.81 (0.68–0.96)	Age, radiation dose, city, BMI, smoking status, alcohol habits, education level, medical history of hypertension, myocardial infarction, diabetes, consumption of animal products (egg, dairy, fish)
		Mori, 2019 (44)	JPHC	40,662 (men) 47,562 (women)	45–74	Median:16.9	FFQ	Cruciferous vegetable consumption (g/day); Highest:lowest quintile	Stroke (I60–69) Men:856,Women:614 HD (I20–99) Men:1,192,Women:776	Men 0.89 (0.68–1.16) 0.83 (0.67–1.04) Women 0.78 (0.58–1.05) 0.73 (0.57–0.95)	Age, study area, BMI, smoking status, alcohol consumption, physical activity, history of hypertension, history of diabetes, coffee consumption, green tea consumption, energy intake, intake of salt, non-CV, fruit, occupation, screening examination
	Fruit	Nakamura, 2008 (38)	Takayama Study	13,355 (men) 15,724(women)	35 years or older	Median:7.33	FFQ	Fruit consumption (servings/day); Highest:lowest quartile	CVD(I20, 21, 24, 25, 60–64, 67, 69) Men:200,Women:184	Men 1.16 (0.77–1.74) Women 0.99 (0.66–1.50)	Age, total energy, marital status, years of education, BMI, smoking status, alcohol intake, exercise, history of hypertension or diabetes mellitus, menopausal status, total protein, saturated fat, and sodium intake
		Nagura, 2009 (39)	JACC	59,485 (both)	40–79	13 Mean:12.7	FFQ	Fruit consumption (servings/week); Highest:lowest quartile	CVD (I00–99) Both:2,243 Stroke (I60–69) Both:1,053 IHD (I20–25) Both:452	0.77 (0.67–0.88) 0.65 (0.53–0.80) 0.79 (0.58–1.08)	Sex, age, BMI, smoking status, alcohol intake, hours of walking, hours of sleep, education years, perceived mental stress, cholesterol intake, SFA intake, n-3 fatty acids intake, sodium intake, histories of hypertension and diabetes, vegetable, bean intakes
		Okuda, 2015 (40)	NIPPON DATA80	9,112 (both)	30–79	24	Diet record	Fruit intake (g/1000kcal); Highest:lowest quartile	CVD (I00–99) Both:823 Stroke (I60–69) Both:385 IHD (I20–25) Both:165	0.79 (0.65–0.96) 0.72 (0.54–0.95) 0.89 (0.58–1.36)	Age, sex, body mass index, smoking habit, drinking habit, sodium intake(mg/1000kcal) and intakes of fruit, meat, fish, shellfish, milk, dairy products, soybeans and legumes(g/1000kcal)
		Kondo, 2019 (41)	NIPPON DATA80	9,115 (both)	30–79	29 Mean:24.6	Diet record	Fruit intake (g/day); 200g or more:less than 100g/day	CVD (I00–99) Both:1,070	0.84 (0.72–0.98)	Sex, age, smoking status, drinking status, total energy intake
		Sauvaget, 2003 (43)	Hiroshima/Nagasaki Life Span Study	14,966 (men) 23,471 (women)	34–97 (men) 35–103(women)	18 Median:16	FFQ	Fruits consumption (serving frequency/week); Daily:0–1/week	Stroke (I60–69) Men:692,Women:1,234	Men 0.65 (0.53–0.80) Women 0.75 (0.64–0.88)	Age, radiation dose, city, BMI, smoking status, alcohol habits, education level, medical history of hypertension, myocardial infarction, diabetes, consumption of animal products (egg, dairy, fish)
		Eguchi, 2012 (45)	JACC	18,747 (men) 24,263 (Women)	40–79	16.5	FFQ	Fruit intake; Almost everyday:Others	CVD (I01–99) Men:1,012,Women:895	Men 0.93 (0.82–1.06) Women 0.82 (0.71–0.95)	Age, history of hypertension, history of diabetes, education level, regular employment, perceived mental stress, seven health behaviours other than specified variable
	Fish	Kondo, 2019 (41)	NIPPON DATA80	9,115 (both)	30–79	29 Mean:24.6	Diet record	Fish intake; 80g or more:less than 40g/day	CVD (I00–99) Both:1,070	0.72 (0.57–0.91)	Sex, age, smoking status, drinking status, total energy intake
		Kinjo, 1999 (42)	The six-prefecture cohort study	223,170 (both)	40–69	16	FFQ	Fish consumption (times/week); 4times or more:less than 1time/week	Stroke (ICD–7,330–334) Both:11,030	0.86 (0.79–0.94)	Sex, attained age, follow-up interval, prefecture, alcohol drinking, smoking and occupation
		Eguchi, 2012 (45)	JACC	18,747 (men) 24,263 (Women)	40–79	16.5	FFQ	Fish consumption; (frequency) Almost everyday:Others	CVD (I01–99) Men:1,012,Women:895	Men 0.93 (0.82–1.05) Women 0.87 (0.76–1.00)	Age, history of hypertension, history of diabetes, education level, regular employment, perceived mental stress, seven health behaviours other than specified variable
		Yamagishi, 2008 (46)	JACC	57,972 (both)	40–79	12.7	FFQ	Fish intake (g/day); Highest:Lowest quintile	CVD (I00–99) Both:2,045 Stroke (I60–69) Both:972 IHD (I20–25) Both:419	0.82 (0.71–0.95) 0.91 (0.74–1.13) 0.86 (0.62–1.19)	Age, gender, history of hypertension and diabetes mellitus, smoking status, alcohol consumption, body mass index, mental stress, walking, sports, education levels, total energy, and dietary intakes of cholesterol, saturated and ω-6 PUFA, vegetables, fruit
		Sauvaget, 2003 (47)	Hiroshima/Nagasaki Life Span Study	37,130 (both)	34–103	16	FFQ	Fish intake (g/day); Highest:Lowest tertile	Stroke (I60–69) Both:1,462	0.85 (0.75–0.98)	Sex, birth cohort, city, radiation dose, self-reported body mass index, smoking status, alcohol habits, education level, selfreported history of diabetes, or hypertension
		Nakamura, 2005 (48)	NIPPON DATA80	8,879 (both)	30 years or older	19	FFQ	Fish consumption (times/day or week); 2 times/day or more:1–2times/week	Stroke Both:288 IHD Both:124	1.26 (0.70–2.29) 0.91 (0.35–2.35)	Age, sex, smoking, alcohol drinking, hypertension, body mass index, diabetes, total cholesterol
		Iso, 2006 (49)	JPHC	41,578 (both)	40–59	11	FFQ	Fish intake (g/day); Highest:Lowest quintile	IHD (I21–I23, I46, I50) Both:62	1.08 (0.42–2.76)	Age, sex, cigarette smoking, alcohol intake, body mass index, histories of hypertension and diabetes, medication use for hypercholesterolemia, education level, sports at leisure time, quintiles of dietary intake of fruits, vegetables, saturated fat, monounsaturated fat, n6 polyunsaturated fat, cholesterol, total energy and PHC(public health center)
		Ohira, 2018 (50)	JACC	90,791 (both)	40–79	Median: 19.2	FFQ	Fresh fish intake (Rarely~Every day); Every day:Rarely	Pulmonary embolisms (I26) Both: 49	0.17 (0.05–0.64)	Age, sex, body mass index, history of hypertension, and fruit intake
		Yamagishi, 2019 (51)	Japan cohort consortium	318,295(both)	40–103	10.9–20.4	FFQ	Fish intake (Seldom~Almost every day); Seldom:1–2 tomes/day	Total aortic diseases (I71) Both: 637	1.93 (1.13–3.31)	Age, sex, body mass index, smoking status, and alcohol intake
	Soy products	Nagura, 2009 (39)	JACC	59,485 (both)	40–79	13 Mean:12.7	FFQ	Beans consumption (servings/week); Highest:lowest quartile	CVD (I00–99) Both:2,243 Stroke (I60–69) Both:1,053 IHD (I20–25) Both:452	0.89 (0.78–1.01) 0.95 (0.79–1.16) 0.88 (0.66–1.16)	Sex, age, BMI, smoking status, alcohol intake, hours of walking, hours of sleep, education years, perceived mental stress, cholesterol intake, SFA intake, n-3 fatty acids intake, sodium intake, histories of hypertension and diabetes, vegetable, bean intakes
		Kinjo, 1999 (42)	The six-prefecture cohort study	223,170 (both)	40–69	16	FFQ	Miso soup comsumption (times/week); 5 or more:less than 1 time/week	Stroke (ICD–7,330–334) Both:11,030	1.05 (0.94–1.16)	Sex, attained age, follow-up interval, prefecture, alcohol drinking, smoking and occupation
		Nagata, 2002 (52)	Takayama Study	13,355 (men) 15,724 (women)	35 years or older	7	FFQ	Soy products intake (g/day); Highest:Lowest quintile	CVD (I00–99) Men:308,Women:327	Men 0.78 (0.55–1.12) Women 0.90 (0.63–1.28)	Age, total energy, marital status, body mass index, smoking status, alcohol intake, coffee intake, exercise, history of hypertension and diabetes mellitus
		Yamasaki, 2015 (53)	Jichi Medical School Cohort Study	4,309 (men) 6,757 (women)	19–93	Mean:11.8	FFQ	Soy consumption; Almost daily:1–2 times/week	CVD (I00–99) Soy Men:108,Women:90	Men 1.39 (0.78–2.41) Women 0.62 (0.27–1.42)	Age, smoking status, drinking status, body mass index, education level, hypertension, diabetes, high-density lipoprotein cholesterol
								Soy producs consumption; Almost every day:1–4 times/week	CVD (I00–99) Soy products Men:119,Women:94	Men 1.18 (0.84–1.75) Women 1.03 (0.66–1.61)
		Katagiri, 2020 (54)	JPHC	42,750 (men) 50,165 (women)	45–74	14.8	FFQ	Soy products intake (g/day); Highest:Lowest quintile	CVD (I00–99) Men:2,000,Women:1,326 Stroke (I60–69) Men:780,Women:546 Heart disease (I20–52) Men:1,068,Women:663	Men 0.95 (0.82–1.11) 1.08 (0.85–1.39) 0.82 (0.67–1.02) Women 1.03 (0.86–1.23) 0.91 (0.68–1.21) 1.13 (0.88–1.46)	Age, geographical area, smoking, frequency of alcohol intake, body mass index, sports or physical exercise, history of diabetes or taking drugs for diabetes, taking antihypertensives, health check-up, total energy intake, and intake of green tea, coffee, fish, meat, fruit, vegetables
								Tofu intake (g/day); Highest:Lowest quintile		Men 0.90 (0.78–1.04) 1.08 (0.86–1.36) 0.74 (0.61–0.90) Women 0.98 (0.82–1.16) 0.93 (0.71–1.22) 1.05 (0.83–1.34)
								Miso intake (g/day); Highest:Lowest quintile		Men 0.95 (0.82–1.10) 1.04 (0.82–1.33) 0.86 (0.70–1.06) Women 0.94 (0.79–1.13) 0.88 (0.67–1.15) 1.03 (0.80–1.32)
								Natto intake (g/day); Highest:Lowest quintile		Men 0.76 (0.65–0.90) 0.83 (0.65–1.07) 0.71 (0.57–0.88) Women 0.79 (0.65–0.95) 0.67 (0.50–0.89) 0.81 (0.62–1.06)
		Kokubo, 2007 (55)	JPHC	19,466 (men) 20,984 (women)	40–59	Mean:12.5	FFQ	Soy consumption (days/week); 5 or more:0–2 days/week	Ischemic CVD mortality (I21–23,46,60,61,63,69.3) Men:175, Women:57	Men 0.90 (0.56–1.45) Women 0.31 (0.13–0.74)	Age,sex, smoking, alcohol use, body mass index, history of hypertension or diabetes mellitus, medication use for hypercholesterolemia, education level, sports, dietary intake of fruits, vegetable, fish, salt, energy, menopausal status for women, PHC
								Miso soup comsumption (times/day); 5 or more:0–2 times/day		Men 0.86 (0.53–1.40) Women 0.82 (0.33–2.01)
		Nguyen, 2018 (56)	NIPPON DATA80	4,046 (men) 5,198 (women)	30 years or older	24	Diet record	Tofu intake (g/1,000kcal); Highest:Lowest quartile	Stroke (I60–69) Men:217 , Women:200 Cerebral hemorrhage (I60, I69.1) Men:49, Women: 39 Cerebral infarction (I63, I69.3) Men:133, Women:112	Men 1.23 (0.86–1.77) 0.86 (0.42–1.78) 1.51 (0.93–2.45) Women 0.79 (0.54–1.15) 0.35 (0.14–0.85) 1.13 (0.67–1.91)	Age, smoking status, drinking status, residential area, body mass index, dietary intake of fruits, vegetables, fish, meat, milk, other dairy products, and sodium
		Nagata, 2017 (57)	Takayama Study	29,079 (both)	35 years or older	16	FFQ	Natto intake (mg/day, adjusted for total energy); Highest:Lowest quartile	CVD (I00–99) Both:1,678 Stroke (I60–69) Both:677 Cerebral hemorrhage (I60,61,69,69.1) Both:242 Cerebral infarction (I63,69.3) Both:393 IHD (I20–25) Both:308	0.75 (0.64–0.88) 0.68 (0.52–0.88) 0.74 (0.49–1.11) 0.67 (0.47–0.95) 0.71 (0.49–1.04)	Age, sex, total energy, BMI, physical activity, smoking status, education, marital status, history of diabetes and hypertension, and intakes of saturated fat, polyunsaturated fat, salt, vegetables, and fruit
	Green tea	Kuriyama, 2006 (58)	Ohsaki Cohort 1994 Study	40,530 (both) 19,060 (men) 21,470 (women)	40–79	7	FFQ	Green tea consumption (cups/day); ≧5cups:＜1cup	CVD (I00–99) Men:481,Women:411 Stroke (I60–69) Men:249,Women:223 IHD (I20–25) Men:129,Women:80	Both 0.74 (0.59–0.92) 0.63 (0.49–0.82) 0.86 (0.59–1.26) Men 0.87 (0.64–1.19) 0.65 (0.45–0.93) 0.91 (0.56–1.48) Women 0.61 (0.44–0.85) 0.58 (0.41–0.84) 0.77 (0.42–1.44)	(Age), sex, job status, years of education, body mass index, engaging in sports or exercise, walking duration, history of hypertension, diabetes mellitus, and gastric ulcer, smoking status, alcohol drinking, total energy intake per day, daily consumption of rice, miso soup, soybean products, total meat, total fish, dairy products, total fruits, total vegetables, oolong tea, black tea, coffee
		Suzuki, 2009 (59)	The prospective Shizuoka Elderly Cohort	12,251 (both) 6,231 (men) 6,020 (women)	65–84	6 Mean:5.2	FFQ	Green tea consumption (cups/day); 7cups or more:＜1cup	CVD (I00–99) Men:244,Women:161	Both 0.24 (0.14–0.40) Men 0.30 (0.15–0.61) Women 0.18 (0.08–0.40)	Age, smoking status, alcohol consumption, body mass index, and the frequency of physical activity
		Mineharu, 2011 (60)	JACC	34,345 (men) 48,310 (women)	40–79	Mean:13.1	FFQ	Green tea consumption (cups/day); 6cups or more:less than 1cup	CVD (I00–99) Men:1,689,Women:1,447 Stroke (I60–69) Men:742,Women:636 IHD (I20–25) Men:372,Women:267	Men 1.42 (0.90–2.24) 1.45 (0.69–3.06) 0.74 (0.30–1.78) Women 0.62 (0.40–0.98) 0.72 (0.34–1.52) 0.42 (0.15–0.92)	Age, sex,body mass index (BMI), history of hypertension, history of diabetes, smoking status, alcohol intake, education, walking hours, hours of sports participation, perceived mental stress, multivitamin use, vitamin E supplement use, consumption of total fruits, total vegetable, total beans, total meat, total fish, seaweeds, total daily energy intake
		Saito, 2015 (61)	JPHC	42,836 (men) 48,078 (women)	40–69	Mean:18.7	FFQ	Green tea consumption (cups/day); 5cups or more:less than 1cup	Stroke (I60–69) Men:762,Women:502 HD (I20–52） Men:1,012,Women:565	Men 0.80 (0.62–1.03) 0.84 (0.68–1.05) Women 0.89 (0.65–1.20) 0.62 (0.46–0.82)	Age, public health center area, smoking status, alcohol consumption, body mass index, history of hypertension, history of diabetes, leisure-time sports or physical exercise, intake of coffee, Chinese tea, black tea, and soda or juice, energy intake, and intakes of fruits, vegetables, fish, meat, dairy products, rice, miso soup, job status, excluding deaths within 5 years
	Milk and dairy products	Kinjo, 1999 (42)	The six-prefecture cohort study	223,170 (both)	40–69	16	FFQ	Milk consumption (times/week); 4times or more: less than 1time/week	Stroke (ICD–7,330–334) Both:11,030	0.79 (0.75–0.83)	Sex, attained age, follow-up interval, prefecture, alcohol drinking, smoking and occupation
		Eguchi, 2012 (45)	JACC	18,747 (men) 24,263 (Women)	40–79	16.5	FFQ	Milk intake; Almost everyday:Others	CVD (I01–99) Men:1,012,Women:895	Men 0.88 (0.77–1.00) Women 0.96 (0.84–1.10)	Age, history of hypertension, history of diabetes, education level, regular employment, perceived mental stress, seven health behaviours other than specified variable
		Sauvaget, 2003 (47)	Hiroshima/Nagasaki Life Span Study	37,130 (both)	34–103	16	FFQ	Milk consumption frequency; Almost daily:Never	Stroke (I60–69) Both:1,462	Milk 0.94 (0.79–1.12)	Sex, birth cohort, city, radiation dose, self-reported body mass index, smoking status, alcohol habits, education level, selfreported history of diabetes, or hypertension
								Dairy produts consumption frequency; Almost daily:Never		Dairy products 0.73 (0.57–0.94)
		Kondo, 2013 (62)	NIPPON DATA80	4,045 (men) 5,198 (women)	30 years or older	24	Diet record	consumption frequency;	CVD (I00–99) Men:440,Women:453 Stroke (I60–69) Men:217,Women:200 IHD (I20–25) Men:85,Women:89	Men 1.12 (0.90–1.40) 0.91 (0.66–1.24) 1.49 (0.91–2.46) Women 0.79 (0.62–0.99) 0.75 (0.52–1.06) 0.60 (0.36–1.01)	Age, body mass index, smoking status, alcohol drinking habit, history of diabetes, use of antihypertensives, work category, total energy intake
		Wang, 2015 (63)	JACC	39,639 (men) 55,341 (women)	40–79	1988–2009 Median:19	FFQ	Almost daily:Never	CVD (I00–99) Men:3,190,Women:3,085	Men 0.89 (0.82–0.98) Women 0.99 (0.89–1.08)	Age categories, smoking status, drinking status, physical activity, sleeping duration, body mass index, education level, participation in health checkups, green-leafy vegetable intake, history of hypertension, diabetes and liver disease
	Rice	Oba, 2010 (64)	Takayama Study	12,561 (men) 15,301 (women)	35 years or older	7.3 1992.9–1999.12	FFQ	Rice consumption (g/day); Highest:Lowest quartile	Stroke (I60–69) Men:120,Women:127	Men 0.84 (0.43–1.62) Women 1.37 (0.64–2.94)	Age, BMI, smoking status, physical activity, reported history of hypertension, education, and intake of total energy, alcohol, dietary fiber, salt, total fat
		Eshak, 2011 (65)	JACC	35,064 (men) 48,688 (women)	40–79	Median:14.1	FFQ	Rice consumption (g/day); Highest:Lowest quintile	CVD (I01–99) Men:1,927,Women:1,587 Stroke (I60–69) Men:874,Women:766 IHD (I20–25) Men:429,Women:278	Men 0.82 (0.70–0.97) 1.02 (0.82–1.31) 0.70 (0.49–0.99) Women 1.07 (0.88–1.34) 0.99 (0.75–1.31) 1.08 (0.66–1.77)	Age, history of hypertension, history of diabetes, BMI, alcohol consumption, smoking status, hours of exercise, hours of walking, education level, perceived mental stress, sleep duration, selected food intakes (fish, meat, vegetable, fruit, dairy products, and soy), total energy intake, sodium intake, Key’s dietary score
		Eshak, 2014 (66)	JPHC	91,223(both) 41,501 (men) 49,722 (women)	40–69	15–18	FFQ	Rice consumption (g/day); Highest:Lowest quintile	CVD (I00–99) Both:2,705 Stroke (I60–69) Both:1,153 IHD (I20–23,46,50) Both:605	0.97 (0.84–1.13) 1.03 (0.82–1.30) 0.93 (0.68–1.27)	Age, sex, public health center area, history of hypertension, history of diabetes, use of lipid-lowering drugs, BMI, smoking status, ethanol intake, leisure-time sports activity, occupation, intakes of seafood, meat, fruit, vegetables, soy, SFAs, and sodium, total energy intake. and for women, menopausal status and hormone use
	Meat	Kinjo, 1999 (42)	The six-prefecture cohort study	223,170 (both)	40–69	16	FFQ	Meat consumption (times/week); 4times or more:less than 1time/week	Stroke (ICD–7,330–334) Both:11,030	0.78 (0.71–0.85)	Sex, attained age, follow-up interval, prefecture, alcohol drinking, smoking and occupation
		Sauvaget, 2003 (47)	Hiroshima/Nagasaki Life Span Study	37,130 (both)	34–103	16	FFQ	Beef and pork consumption frequency; Almost daily:Never	Stroke (I60–69) Both:1,462	1.01 (0.73–1.38)	Sex, birth cohort, city, radiation dose, self-reported body mass index, smoking status, alcohol habits, education level, selfreported history of diabetes, or hypertension
		Nagao, 2012 (67)	JACC	20,466 (men) 31,217 (women)	40–79	Median:18.4	FFQ	Meat consumption (energy adjusted); Highest:lowest intake quintile	CVD (I01–99) Men:1,317,Women:1,368 Stroke (I60–69) Men:589,Women:620 IHD (I20–25) Men:301,Women:236	Men 1.00 (0.84–1.20) 1.10 (0.84–1.43) 0.66 (0.45–0.97) Women 1.07 (0.90–1.28) 0.91 (0.70–1.19) 1.22 (0.81–1.83)	Age, body mass index, ethanol intake, perceived mental stress, walking time, sports participation time, education years, history of hypertension and diabetes, total energy and energy-adjusted food (rice, fish, soy, vegetables and fruits9 intakes.
	Other foods	Kishida, 2020 (68)	JACC	40,234 (men) 55,981 (women)	40–79	21	FFQ	Frequency of seaweed consumption; Almost every day:Never	CVD (I01–99) Men:3,315, Women:3,210 Stroke (I60–69) Men:1,423, Women:1,397 IHD (I20–25) Men:776, Women:602	Men 0.79 (0.62–1.01) 0.70 (0.49–0.99) 1.18 (0.66–2.14) Women 0.72 (0.55–0.95) 0.70 (0.46–1.06) 1.42 (0.66–3.05)	Area, age, body mass index, history of hypertension, history of diabetes, alcohol intake, smoking status, perceived mental stress, walking time, sport participation, education levels, total energy, dietary intake of vegetables, fruits, meat, fish, and salt intake
		Sauvaget, 2003 (47)	Hiroshima/Nagasaki Life Span Study	34,806 (both)	34–103	16	FFQ	Egg consumption frequency; Almost daily:Never	Stroke (I60–69) Both:1,259	0.70 (0.51–0.95)	Sex, birth cohort, city, radiation dose, self-reported body mass index, smoking status, alcohol habits, education level, selfreported history of diabetes, or hypertension
		Nakamura, 2004 (69)	NIPPON DATA80	5,186 (men) 4,077 (Women)	30 years or older	16.5	FFQ	Egg consumption frequency; Seldom:1 time/day	Stroke (I60–69) Men:112 ,Women:107 IHD (I20–25) Men:39 , Women:41	Men 0.93 (0.36–2.40) 1.18 (0.26–5.42) Women 0.78 (0.35–1.73) 1.42 (0.56–3.62)	Age, serum creatinine, total cholesterol, blood glucose, BMI, systolic and diastolic blood pressures, use of blood pressure–lowering drugs, cigarette smoking, and alcohol intake
		Nakamura, 2018 (70)	NIPPON DATA90	4,686 (women)	30 years or older	15	FFQ	Egg consumption frequency; less than 1 time/week:1 time/day	CVD (I00–99) Women:183	Women 1.09 (0.60–1.97)	Age, egg intake,BMI, BMIxBMI, hypertension,diabetes, cigarette smoking, alcohol drinking, dyslipidemia therapy, intake of fiber, meat, and sodium
		Kinjo, 1999 (42)	The six-prefecture cohort study	223,170 (both)	40–69	16	FFQ	Pickles consumption (times/week); 4times or more:less than1 time/week	Stroke (ICD–7,330–334) Both:11,030	0.91 (0.83–0.99)	Sex, attained age, follow-up interval, prefecture, alcohol drinking, smoking and occupation
		Kobayashi, 2020 (71)	JPHC	37,240 (men) 42,664 (women)	45–74	Median:14.9	FFQ	Dietary diversity; Highest:Lowest score quintile	CVD (I20–25,I60–69) Men:1,791,Women:1,151	Men 0.92 (0.76–1.11) Women 0.66 (0.51–0.86)	Age, area, BMI, alcohol intake, total energy intake, smoking status, physical activity, ocupation type, solitude
	Salt	Kondo, 2019 (41)	NIPPON DATA80	9,115 (both)	30–79	29 Mean:24.6	Diet record	Salt intake (g/day); 8g or more:less than 8g/day (men) 7g or more:less than 7g/day (women)	CVD (I00–99) Both:1,070	1.35 (1.02–1.79)	Sex, age, smoking status, drinking status, total energy intake
		Umesawa, 2008 (72)	JACC	58,730 (both)	40–79	Mean:12.7	FFQ	Sodium intake (mmole/day); Highest:Lowest quintile	CVD (I00–99) Both:2,087 Stroke (I60–69) Both:986 IHD (I20–25) Both:424	1.42 (1.20–1.69) 1.55 (1.21–2.00) 1.19 (0.82–1.73)	Age, sex, BMI, smoking status, ethanol intake, history of hypertension, history of diabetes, menopause, hormone replacement therapy, time spent on sports activity, walking time, educational status, perceived mental stress,calcium intake, potassium intake
		Ikehara, 2012 (73)	JACC	35,515 (men) 49,275 (women)	40–79	Median:16.4	FFQ	Salt preference (sodium mg/day); High:Low tertile	CVD (I01–99) Men:2,318,Women:2,009 Stroke (I60–69) Men:1,023,Women:947 IHD (I20–25) Men:543,Women:379	Men 1.05 (0.92–1.20) 1.21 (0.99–1.49) 0.84 (0.65–1.09) Women 1.05 (0.92–1.19) 1.22 (1.00–1.49) 0.78 (0.58–1.04)	Age, body mass index, history of diabetes, smoking, ethanol intake, education level, sport, walking, mental stress, fresh fish intake, history of hypertension
		Shima, 2020 (74)	NIPPON DATA80	8,702 (both)	30–79	24 Mean:21.4	NNSJ 1980: weighed dietary records over 3 consecutive days	Salt intake (g/1000kcal); Highest: Lowest quartile	CVD (I00–99) Both:787 Stroke (I60–69) Both:361 IHD (I20–25) Both:168	1.17 (0.93–1.46) 1.39 (0.99–1.95) 1.49 (0.92–2.40)	Sex, age, body mass index, smoking status, alcohol consumption status, work exertion level, household-based potassium, saturated fatty acids, long-chain n-3 polyunsaturated fatty acids
								2.0g/1000kcal increment of salt intake level		1.11 (1.03–1.19) 1.12 (1.00–1.25) 1.25 (1.08–1.44)
	Protein	Nagata, 2017 (57)	Takayama Study	29,079 (both)	35 years or older	16	FFQ	Soy protein (g/day); Highest:Lowest quartile	CVD (I00–99) Both:1,678 Stroke (I60–69) Both:677 IHD (I20–25) Both:308	0.87 (0.73–1.04) 0.75 (0.57–0.99) 0.81 (0 53–1.24)	Age, sex, total energy, BMI, physical activity, smoking status, education, marital status, history of diabetes and hypertension, and intakes of saturated fat, polyunsaturated fat, salt, vegetables, fruit
		Budhathoki, 2019 (75)	JPHC	70,696 (both) 32,201 (men) 38,495 (women)	45–74	18	FFQ	Animal protein intake (% of energy); Higest:Lowest quintile	CVD (I01–99) Both:3,025 Stroke (I60–69) Both:1,198 HD (I20–52) Both:1,528	0.97 (0.79–1.19) 0.89 (0.65–1.23) 0.97 (0.73–1.30)	Age, sex,percentage of energy from saturated fat, monounsaturated fat, polyunsaturated fat, and other fat, body mass index, smoking, alcohol use, physical activity, occupation status, intake of green tea and coffee, and total energy, mutual adjustment for animal protein and plant protein in the respective analysis
								Plant protein intake (% of energy); Higest:Lowest quintile		0.73 (0.59–0.91) 0.72 (0.51–1.00) 0.72 (0.54–0.97)
		Kurihara, 2019 (76)	NIPPON DATA90	7,744 (both)	30 years or older	15 Mean:13.9	Diet record	Vegetable protein intake (% of energy); Higest:Lowest quartile	CVD (I00–99) Both:354 Stroke (I60–69) Both:144 IHD (I20–25) Both:71	0.80 (0.55–1.16) 0.61 (0.35–1.05) 0.76 (0.31–1.86)	Sex, age, BMI, animal protein intake, animal fat intake, vegetable fat intake, sodium, potassium, total dietary fiber, cigarette smoking category, alcohol intake category
								1% energy increment of vegetable protein intake	CVD (I00–99) Both:354 Cerebral hemorrhage (I61–69.1) Both:28	0.86 (0.75–0.99) 0.58 (0.35–0.95)
		Nagata,2015 (77)	Takayama Study	13,355 (men) 15,724 (women)	35–101	16	FFQ	Animal protein intake (g/day); Highest:Lowest quartile	Stroke (I60–69) Men:328,Women:349	Men 1.14 (0.72–1.80) Women 1.26 (0.81–1.96)	Age, energy, height, BMI, physical activity, smoking status, education, marital status, histories of diabetes and hypertension, and intakes of alcohol, total protein, saturated fat, polyunsaturated fat, salt, dietary fiber, menopausal status for women
								Vegetable protein intake (g/day); Highest:Lowest quartile		Men 0.89 (0.56–1.41) Women 0.81 (0.52–1.26)
		Sauvaget, 2004 (78)	Adult Health Study (Subcohort of Hiroshima/Nagasaki Life Span Study)	3,731 (both)	35–89	17	Diet record	Animal protein (g/day): Highest:Lowest tertile	Cerebral infarction (I63, I69.3) Both:60	0.47 (0.24–0.92)	Radiation dose, city, BMI, smoking status, alcohol habits, medical history of hypertension and diabetes, fruit and vegetable intake, lymphocyte count and blood cholesterol level, total energy intake, body weight
								Vegetal protein (g/day): Highest:Lowest tertile		1.12 (0.57–2.21)	Sex, age, radiation dose, city, BMI, smoking status, alcohol habits, and medical history of hypertension and diabetes.
	Carobohydrate other than dietary fiber	Oba, 2010 (64)	Takayama Study	12,561 (men) 15,301 (women)	35 years or older	16	FFQ	Carbohydrate intake (g/day); Highest:Lowest intake quartile	Stroke (I60–69) Men:120, Women:127	Men 1.00 (0.47–2.15) Women 1.17 (0.52–2.62)	Age, BMI, smoking status, physical activity, reported history of hypertension, education, and intake of total energy, alcohol, dietary fiber, salt, and total fat
								Glycemic index; Higest:Lowest quartile		Men 0.78 (0.41–1.47) Women 2.09 (1.01–4.31)
		Nagata, 2019 (79)	Takayama Study	13,355 (men) 15,724 (women)	35 years or older	Mean:14.1	FFQ	Starch (% of energy/day); Highest:lowest intake quartile	CVD (I00–99) Men:775,Women:903	Men 0.62 (0.45–0.86) Women 0.85 (0.63–1.14)	Non-dietary factors including age, height, BMI, physical activity, smoking status, alcohol consumption, education, marital status and histories of diabetes, hypertension and dietary factors including total energy and intakes of fat, salt, dietary fibre and coffee
								Total sugar (% of energy/ day); Highest:lowest intake quartile		Men 1.39 (1.08–1.78) Women 0.99 (0.81–1.22)
		Nagata, 2014 (80)	Takayama Study	12,953 (men) 15,403 (women)	35 years or older	16	FFQ	Glycemic index; Higest:Lowest quartile	CVD (I00–99) Men:665,Women:764	Men 0.93 (0.67–1.28) Women 1.56 (1.15–2.13)	Age, energy, height, BMI, physical activity, smoking status, education, marital status, histories of diabetes and hypertension, and intakes of alcohol,saturated fat, polyunsaturated fat, salt, vegetables and fruits
		Miyazawa, 2020 (81)	NIPPON DATA80	3,916 (men) 5,009 (women)	30–79	24	Diet record	Carbohydrater intake (%kcal); Highest:Lowest quartile	CVD (I00–99) Men:419,Women:404	Men 1.12 (0.77–1.65) Women 0.90 (0.59–1.37)	Age, smoking status, drinking status, BMI, medication of hypertension, past history of diabetes mellitus, saturated fatty acids, long-chain n-3 polyunsaturated fatty acids, dietary fiber
								Starch intake (%kcal); Highest:Lowest quartile		Men 1.07 (0.74–1.55) Women 0.80 (0.54–1.18)
	Dietary fiber	Miyazawa, 2020 (81)	NIPPON DATA80	3,916 (men) 5,009 (women)	30–79	24	Diet record	Dietary fiber intake (g/1000kcal); Highest:Lowest quartile	CVD (I00–99) Men:419,Women:404 Stroke (I60–69) Men:205,Women:180 IHD (I20–25) Men:83,Women:82	Men 0.64 (0.47–0.87) 0.77 (0.49–1.21) 0.54 (0.27–1.08) Women 0.80 (0.58–1.10) 0.61 (0.38–0.98) 0.88 (0.43–1.80)	Age, smoking status, drinking status, BMI, medication of hypertension, past history of diabetes mellitus, saturated fatty acids, long-chain n-3 polyunsaturated fatty acids, available carbohydrate
		Eshak, 2010 (82)	JACC	23,119 (men) 35,611 (women)	40–79	14.3	FFQ	Dietary fiber intake (g/day); Highest:Lowest quintile	CVD (I01–99) Both:2,080 Stroke (I60–69) Both:983 IHD (I20–25) Both:422	Men 0.83 (0.63–1.09) 1.09 (0.75–1.58) 0.81 (0.61–1.09) Women 0.82 (0.57–0.97) 1.05 (0.73–1.51) 0.80 (0.57–0.97)	Age, BMI, history of hypertension, history of diabetes, alcohol consumption, smoking, education level, hours of exercise, hours of walking, perceived mental stress, sleep fish, SFA, (n-3) fatty acids, sodium, folate, vitamin E
		Katagiri, 2020 (83)	JPHC	42,754 (men) 50,170 (women)	45–74	Mean:16.8	FFQ	Dietary fiber intake (g/day); Highest:Lowest quintile	CVD (I00–99) Men:2,831,Women:2,069 Stroke (I60–69) Men:1,085,Women:828 HD (I20–52) Men:1,506,Women:1,050	Men 0.80 (0.70–0.93) 0.86 (0.69–1.08) 0.77 (0.64–0.94) Women 0.73 (0.63–0.85) 0.75 (0.59–0.94) 0.70 (0.56–0.86)	Age, area, BMI, smoking status, alcohol intake, sports or physical exercise during leisure time, self-reported diabetes with and without medication, health check-up, amount of green tea intake, coffee intake, salt intake, menopausal status, exogenous hormone use
	Fat	Sauvaget, 2004 (78)	Adult Health Study (Subcohort of Hiroshima/Nagasaki Life Span Study)	3,731 (both)	35–89	17	Diet record	Animal fat (g/day): Highest:Lowest tertile	Cerebral infarction (I63, I69.3) Both:60	0.36 (0.17–0.76)	Radiation dose, city, BMI, smoking status, alcohol habits, medical history of hypertension and diabetes, fruit and vegetable intake, lymphocyte count and blood cholesterol level, total energy intake, body weight
		Yamagishi, 2010 (84)	JACC	58,453 (both)	40–79	Median:14.1	FFQ	Saturated fatty acid intake (g/day); Highest:lowest intake quintile	CVD (I00–99) Both:2,052 Stroke (I60–69) Both:976 IHD (I20–25) Both:420	0.82 (0.69–0.97) 0.69 (0.53–0.89) 0.93 (0.65–1.35)	Age, sex, history of hypertension and diabetes, smoking status, alcohol consumption, BMI, mental stress, walking, sports, educational level, and dietary intakes of total energy, cholesterol, ω-3 and ω-6 polyunsaturated fatty acids, vegetables, fruit
		Nagata, 2012 (85)	Takayama Study	12,953 (men) 15,403 (women)	35 years or older	16	FFQ	Total fat intake (% of energy); Highest:lowest intake quintile	CVD (I00–99) Men:665,Women:764	Men 1.12 (0.80–1.57) Women 1.31 (0.94–1.81)	Age, nonalcohol energy, height, BMI, physical activity, smoking status, alcohol intake, education, marital status, histories of diabetes and hypertension, protein expressed as percentage of nonalcohol energy, and intakes of fruits, vegetables, and dietary fiber, fat subtypes expressed as percentage of nonalcohol energy as appropriate
								Saturated fatty acid intake (% of energy); Highest:lowest intake quintile		Men 0.96 (0.67–1.39) Women 1.28 (0.91–1.79)
		Wakai, 2014 (86)	JACC	23,115 (men) 35,557 (women)	40–79	Median:19.3	FFQ	Total fat intake (% of energy); Highest:lowest intake quintile	CVD (I00–99) Men:1,665,Women:1,728	Men 1.05 (0.89–1.24) Women 0.97 (0.83–1.14)	Age, area, education, smoking, alcohol consumption, BMI, sleep duration, walking, consumption of vegetables and fruit, total energy intake
								Saturated fatty acid intake (% of energy); Highest:lowest intake quintile		Men 0.93 (0.79–1.10) Women 0.99 (0.84–1.16)
				FFQ; food frequency questionnaire, CVD; cardiovascular disease, HD; heart disease, IHD; ischemic heart disease, AMI; acute myocardial infarction

## Sheet: Table S4
Table S4. Quality assessment sheet for each article
	Population		Japanese adult men and women				* Each item, excluding upgrade factor, was rated as three levels: high (-2), moderate/unclear (-1), and low (0). The summaries reflected the body of evidence at the following three levels: high (-2), moderate (-1), and low (0).
	Intervention		・High adherence to Japanese-style diet ・High consumption of characteristic Japanese foods and nutrients				**Upgrade factor; (1) The magnitude of the effect: when both RR and the upper limit of 95% CI were <1, rated as +1 (in salt consumption, both RR and the lower limit of 95% CI were >1.). (2) Plausible confounders: when unadjusted confounders might be working to reduce the estimated effect, rated as +1. (3) Dose-response gradient: when the P-trend for RR was significant (P < 0.05), rated as +1. (4)…
	Comparison		・Low adherence to Japanese-style diet ・Low consumption of characteristic Japanese foods and nutrients
Evaluation item	Individual studies		Risk of bias*
			①Selection bias	②Performance bias	③Detection bias	④Attrition bias	⑥Other bias		Summary	Indirectness*					Imprecision*	Upgrade factor**
	Number	Study design	Differences in background factors	Differences in care	Inappropriate outcome measurement	Incomplete follow-up	Adjustment for inadequate confounding	Other bias		Population	Intervention	Comparison	Outcome	Summary	Differences in sample size between groups	Magnitude of effect	Dose-response gradient	Plausible confounder	Summary
Japanese-style dietary pattern	29	Cohort study	0	0	0	0	0	0	0	0	0	0	0	0	0	0: IHD +1: CVD, Stroke	0: IHD +1: CVD, Stroke	0: CVD, Stroke, IHD	0: IHD +1: CVD, Stroke
	30	Cohort study	0	0	0	0	0	0	0	0	0	0	0	0	0	0: CVD (M,W), Stroke (M,W), IHD (M,W)	0: CVD (M), Stroke (M,W), IHD (M,W) +1: CVD (W)	0: CVD, Stroke, IHD	0: CVD (M,W), Stroke (M,W), IHD (M,W)
	31	Cohort study	0	0	0	0	0	0	0	0	0	0	0	0	0	+1: CVD, Stroke, HD	+1: CVD, Stroke, HD	0: CVD, Stroke, HD	+1: CVD, Stroke, HD
	32	Cohort study	0	0	0	0	0	0	0	0	0	0	0	0	0	0: IHD +1: CVD, Stroke	0: IHD +1: CVD, Stroke	0: CVD, Stroke, IHD	0: IHD +1: CVD, Stroke
	33	Cohort study	0	0	0	0	0	0	0	0	0	0	0	0	0	0: CVD (M,W)	0: CVD (M,W)	0: CVD (M,W)	0: CVD (M,W)
	34	Cohort study	0	0	0	0	0	0	0	0	0	0	0	0	0	0: HD +1: CVD, Stroke	0: HD +1: CVD, Stroke	0: CVD, Stroke, HD	0: HD +1: CVD, Stroke
	35	Cohort study	0	0	0	0	0	0	0	0	0	0	0	0	-1	0: CVD (M) +1：CVD (W)	0: CVD (M) +1: CVD (W)	0: CVD (M,W)	0: CVD (M) +1: CVD (W)
	36	Cohort study	0	0	0	0	0	0	0	0	0	0	0	0	0	0: CVD	0: CVD	0: CVD	0: CVD
	37	Cohort study	0	0	0	0	0	0	0	0	0	0	0	0	0	0: Stroke, HD +1: CVD	0: Stroke +1: CVD, HD	0: CVD, Stroke, HD	0: Stroke, HD +1: CVD
Vegetable	38	Cohort study	0	0	0	0	0	0	0	0	0	0	0	0	0	0: CVD (M,W)	0: CVD (M) +1: CVD (W)	0: CVD (M,W)	0: CVD (M,W)
	39	Cohort study	0	0	0	0	0	0	0	0	0	0	0	0	0	0: CVD, Stroke, IHD	0: CVD, Stroke, IHD	0: CVD, Stroke, IHD	0: CVD, Stroke, IHD
	40	Cohort study	0	0	0	0	0	0	0	0	0	0	0	0	0	0: Stroke, IHD +1: CVD	0: Stroke +1: CVD, IHD	0: CVD, Stroke, IHD	0: Stroke, IHD +1: CVD
	41	Cohort study	0	0	0	0	0	0	0	0	0	0	0	0	0	+1: CVD	0: CVD	0: CVD	0: CVD
	42	Cohort study	0	0	0	0	0	0	0	0	0	0	0	0	-1	0: Stroke	0: Stroke	0: Stroke	0: Stroke
	43	Cohort study	0	0	0	0	0	0	0	0	0	0	0	0	0	+1: Stroke (M,W)	+1: Stroke (M,W)	0: Stroke (M,W)	+1: Stroke (M,W)
	44	Cohort study	0	0	0	0	0	0	0	0	0	0	0	0	0	0: Stroke (M,W), HD (M) +1: HD (W)	0: Stroke (M,W), HD (M) +1: HD (W)	0: Stroke (M,W), HD (M,W)	0: Stroke (M,W), HD (M) +1: HD (W)
Fruit	38	Cohort study	0	0	0	0	0	0	0	0	0	0	0	0	0	0: CVD (M,W)	0: CVD (M,W)	0: CVD (M,W)	0: CVD (M,W)
	39	Cohort study	0	0	0	0	0	0	0	0	0	0	0	0	0	0: IHD +1: CVD, Stroke	0: IHD +1: CVD, Stroke	0: CVD, Stroke, IHD	0: IHD +1: CVD, Stroke
	40	Cohort study	0	0	0	0	0	0	0	0	0	0	0	0	0	0: IHD +1: CVD, Stroke	0: IHD +1: CVD, Stroke	0: CVD, Stroke, IHD	0: IHD +1: CVD, Stroke
	41	Cohort study	0	0	0	0	0	0	0	0	0	0	0	0	0	+1: CVD	0: CVD	0: CVD	0: CVD
	43	Cohort study	0	0	0	0	0	0	0	0	0	0	0	0	0	+1: Stroke (M,W)	+1: Stroke (M,W)	0: Stroke (M,W)	+1: Stroke (M,W)
	45	Cohort study	0	0	0	0	0	0	0	0	0	0	0	0	-1	0: CVD (M) +1: CVD (W)	0: CVD (M,W)	0: CVD (M,W)	0: CVD (M,W)
Fish	41	Cohort study	0	0	0	0	0	0	0	0	0	0	0	0	0	+1: CVD	0: CVD	0: CVD	0: CVD
	42	Cohort study	0	0	0	0	0	0	0	0	0	0	0	0	-1	+1: Stroke	0: Stroke	0: Stroke	0: Stroke
	45	Cohort study	0	0	0	0	0	0	0	0	0	0	0	0	-1	0: CVD (M) +1: CVD (W)	0: CVD (M,W)	0: CVD (M,W)	0: CVD (M,W)
	46	Cohort study	0	0	0	0	0	0	0	0	0	0	0	0	0	0: Stroke, IHD +1: CVD	0: Stroke, IHD +1: CVD	0: CVD, Stroke, IHD	0: Stroke, IHD +1: CVD
	47	Cohort study	0	0	0	0	0	0	0	0	0	0	0	0	0	+1: Stroke	+1: Stroke	0: Stroke	+1: Stroke
	48	Cohort study	0	0	0	0	0	0	0	0	0	0	0	0	-1	0: Stroke, IHD	0: Stroke, IHD	0: Stroke, IHD	0: Stroke, IHD
	49	Cohort study	0	0	0	0	0	0	0	0	0	0	0	0	0	0: IHD	0: IHD	0: IHD	0: IHD
	50	Cohort study	0	0	0	0	0	0	0	0	0	0	0	0	0	+1: Pulmonary Embolisms	0: Pulmonary Embolisms	0: Pulmonary Embolisms	0: Pulmonary Embolisms
	51	Cohort study	0	0	0	0	0	0	0	0	0	0	0	0	-1	+1: Aortic diseases	0: Aortic diseases	0: Aortic diseases	0: Aortic diseases
Soy products *56:Tohu intake 57:Natto intake	39	Cohort study	0	0	0	0	0	0	0	0	0	0	0	0	0	0: CVD, Stroke, IHD	0: CVD, Stroke, IHD	0: CVD, Stroke, IHD	0: CVD, Stroke, IHD
	52	Cohort study	0	0	0	0	0	0	0	0	0	0	0	0	0	0: CVD (M,W)	0: CVD (M,W)	0: CVD (M,W)	0: CVD (M,W)
	53	Cohort study	0	0	0	0	0	0	0	0	0	0	0	0	0	0: CVD (M,W)	0: CVD (M,W)	0: CVD (M,W)	0: CVD (M,W)
	54	Cohort study	0	0	0	0	0	0	0	0	0	0	0	0	0	0: CVD (M,W), Stroke (M,W), HD (M,W)	0: CVD (M,W), Stroke (M,W), HD (M,W)	0: CVD (M,W), Stroke (M,W), HD (M,W)	0: CVD (M,W), Stroke (M,W), HD (M,W)
	55	Cohort study	0	0	0	0	0	0	0	0	0	0	0	0	0	0: Ischemic CVD (M) +1: Ischemic CVD (W)	0: Ischemic CVD (M) +1: Ischemic CVD (W)	0: Ischemic CVD (M,W)	0: Ischemic CVD (M) +1: Ischemic CVD (W)
	56	Cohort study	0	0	0	0	0	0	0	0	0	0	0	0	0	0: CVD (M,W)、cerebral hemorrhage （M）、cerebral infarction (M,W) +1: cerebral hemorrhage (W)	0: CVD (M,W)、cerebral hemorrhage （M）、cerebral infarction (M,W) +1: cerebral hemorrhage (W)	0: CVD (M,W)、cerebral hemorrhage （M,W）、cerebral infarction (M,W)	0: CVD (M,W)、cerebral hemorrhage （M）、cerebral infarction (M,W) +1: cerebral hemorrhage (W)
	57	Cohort study	0	0	0	0	0	0	0	0	0	0	0	0	0	0: IHD +1: CVD, Stroke	0: IHD +1: CVD, Stroke	0: CVD, Stroke, IHD	0: IHD +1: CVD, Stroke
Green tea	58	Cohort study	0	0	0	0	0	0	0	0	0	0	0	0	0	0: IHD +1: CVD, Stroke	0: IHD +1: CVD, Stroke	0: CVD, Stroke, IHD	0: IHD +1: CVD, Stroke
	59	Cohort study	0	0	0	0	0	0	0	0	0	0	0	0	-1	+1: CVD	0: CVD	0: CVD	0: CVD
	60	Cohort study	0	0	0	0	0	0	0	0	0	0	0	0	-1	+1: Stroke (M,W)	+1: Stroke (M,W)	0: Stroke (M,W)	+1: Stroke (M,W)
	61	Cohort study	0	0	0	0	0	0	0	0	0	0	0	0	0	0: CVD (M) +1: CVD (W)	0: CVD (M,W)	0: CVD (M,W)	0: CVD (M,W)
Milk and dairy products	42	Cohort study	0	0	0	0	0	0	0	0	0	0	0	0	-1	+1: CVD	0: CVD	0: CVD	0: CVD
	45	Cohort study	0	0	0	0	0	0	0	0	0	0	0	0	-1	+1: Stroke	0: Stroke	0: Stroke	0: Stroke
	47	Cohort study	0	0	0	0	0	0	0	0	0	0	0	0	0	0: CVD (M) +1: CVD (W)	0: CVD (M,W)	0: CVD (M,W)	0: CVD (M,W)
	62	Cohort study	0	0	0	0	0	0	0	0	0	0	0	0	0	0: Stroke, IHD +1: CVD	0: Stroke, IHD +1: CVD	0: CVD, Stroke, IHD	0: Stroke, IHD +1: CVD
	63	Cohort study	0	0	0	0	0	0	0	0	0	0	0	0	0	+1: Stroke	+1: Stroke	0: Stroke	+1: Stroke
Rice	64	Cohort study	0	0	0	0	0	0	0	0	0	0	0	0	0	0: Stroke, IHD	0: Stroke, IHD	0: Stroke, IHD	0: Stroke, IHD
	65	Cohort study	0	0	0	0	0	0	0	0	0	0	0	0	0	0: IHD	0: IHD	0: IHD	0: IHD
	66	Cohort study	0	0	0	0	0	0	0	0	0	0	0	0	0	0: CVD, Stroke, IHD	0: CVD, Stroke, IHD	0: CVD, Stroke, IHD	0: CVD, Stroke, IHD
Meat	42	Cohort study	0	0	0	0	0	0	0	0	0	0	0	0	-1	+1: Stroke	0: Stroke	0: Stroke	0: Stroke
	47	Cohort study	0	0	0	0	0	0	0	0	0	0	0	0	0	0: Stroke	0: Stroke	0: Stroke	0: Stroke
	67	Cohort study	0	0	0	0	0	0	0	0	0	0	0	0	0	0: CVD (M,W), Stroke (M,W), IHD (W) +1: IHD (M)	0: CVD (M,W), Stroke (M,W), IHD (W) +1: IHD (M)	0: CVD (M,W), Stroke (M,W), IHD (M,W)	0: CVD (M,W), Stroke (M,W), IHD (W) +1: IHD (M)
Seaweed	68	Cohort study	0	0	0	0	0	0	0	0	0	0	0	0	-1	0: CVD (M), Stroke (W), IHD (M,W) +1: CVD (W), Stroke (M)	0: CVD (M), Stroke (M), IHD (M,W) +1: CVD (W), Stroke (W)	0: CVD (M,W), Stroke (M,W), IHD (M,W)	0: CVD (M), IHD (M,W) +1: CVD (W), Stroke (M,W)
Egg	47	Cohort study	0	0	0	0	0	0	0	0	0	0	0	0	0	+1: Stroke	0: Stroke	0: Stroke	0: Stroke
	69	Cohort study	0	0	0	0	0	0	0	0	0	0	0	0	0	0: Stroke (M,W), IHD (M,W)	0: Stroke (M,W), IHD (M,W)	0: Stroke (M,W), IHD (M,W)	0: Stroke (M,W), IHD (M,W)
	70	Cohort study	0	0	0	0	0	0	0	-1 (Women only)	0	0	0	0	0	0: CVD (W)	0: CVD (W)	0: CVD (W)	0: CVD (W)
Pickles	42	Cohort study	0	0	0	0	0	0	0	0	0	0	0	0	-1	+1: Stroke	0: Stroke	0: Stroke	0: Stroke
Dietary diversity	71	Cohort study	0	0	0	0	0	0	0	0	0	0	0	0	0	0: CVD (M) +1: CVD (W)	0: CVD (M) +1: CVD (W)	0: CVD (M,W)	0: CVD (M) +1: CVD (W)
Salt	41	Cohort study	0	0	0	0	0	0	0	0	0	0	0	0	0	+1: CVD	0: CVD	0: CVD	0: CVD
	72	Cohort study	0	0	0	0	0	0	0	0	0	0	0	0	0	0: IHD +1: CVD, Stroke	0: IHD +1: CVD, Stroke	0: CVD, Stroke, IHD	0: IHD +1: CVD, Stroke
	73	Cohort study	0	0	0	0	0	0	0	0	0	0	0	0	-1	0: CVD (M,W), Stroke (M,W), IHD(M,W)	0: CVD (M,W), Stroke (M,W), IHD(M,W)	0: CVD (M,W), Stroke (M,W), IHD(M,W)	0: CVD (M,W), Stroke (M,W), IHD(M,W)
	74	Cohort study	0	0	0	0	0	0	0	0	0	0	0	0	0	0: CVD, Stroke, IHD	+1: CVD, Stroke, IHD	0: CVD, Stroke, IHD	0: CVD, Stroke, IHD
Plant-derived protein	57	Cohort study	0	0	0	0	0	0	0	0	0	0	0	0	0	0: CVD, IHD +1: Stroke	0: CVD, IHD +1: Stroke	0: CVD, Stroke, IHD	0: CVD, IHD +1: Stroke
	75	Cohort study	0	0	0	0	0	0	0	0	0	0	0	0	0	0: Stroke +1: CVD, HD	+1: CVD, Stroke, HD	0: CVD, Stroke, HD	0: Stroke +1: CVD, HD
	76	Cohort study	0	0	0	0	0	0	0	0	0	0	0	0	0	0: CVD, Stroke, IHD	0: CVD, Stroke, IHD	0: CVD, Stroke, IHD	0: CVD, Stroke, IHD
	77	Cohort study	0	0	0	0	0	0	0	0	0	0	0	0	0	0: Stroke (M,W)	0: Stroke (M,W)	0: Stroke (M,W)	0: Stroke (M,W)
Animal protein	75	Cohort study	0	0	0	0	0	0	0	0	0	0	0	0	0	0: CVD, Stroke, HD	0: CVD, Stroke, HD	0: CVD, Stroke, HD	0: CVD, Stroke, HD
	77	Cohort study	0	0	0	0	0	0	0	0	0	0	0	0	0	0: Stroke (M,W)	0: Stroke (M,W)	0: Stroke (M,W)	0: Stroke (M,W)
	78	Cohort study	0	0	0	0	0	0	0	0	0	0	0	0	0	+1: Cerebral infarction	+1: Cerebral infarction	0: Cerebral infarction	+1: Cerebral infarction
Carbohydrate	64	Cohort study	0	0	0	0	0	0	0	0	0	0	0	0	0	0: Stroke (M,W)	0: Stroke (M,W)	0: Stroke (M,W)	0: Stroke (M,W)
	81	Cohort study	0	0	0	0	0	0	0	0	0	0	0	0	0	0: CVD (M,W)	0: CVD (M,W)	0: CVD (M,W)	0: CVD (M,W)
Starch	79	Cohort study	0	0	0	0	0	0	0	0	0	0	0	0	0	0: CVD (W) +1: CVD (M)	0: CVD (W) +1: CVD (M)	0: CVD (M,W)	0: CVD (W) +1: CVD (M)
	81	Cohort study	0	0	0	0	0	0	0	0	0	0	0	0	0	0: CVD (M,W)	0: CVD (M,W)	0: CVD (M,W)	0: CVD (M,W)
Total sugar	79	Cohort study	0	0	0	0	0	0	0	0	0	0	0	0	0	0: CVD (W) +1: CVD (M)	0: CVD (W) +1: CVD (M)	0: CVD (M,W)	0: CVD (W) +1: CVD (W)
Glycemic index	64	Cohort study	0	0	0	0	0	0	0	0	0	0	0	0	0	0: Stroke (M) +1: Stroke (W)	0: Stroke (M,W)	0: Stroke (M,W)	0: Stroke (M,W)
	80	Cohort study	0	0	0	0	0	0	0	0	0	0	0	0	0	0: CVD (M) +1: CVD (W)		0: CVD (M,W)	0: CVD (M) +1: CVD (W)
Dietary fiber	81	Cohort study	0	0	0	0	0	0	0	0	0	0	0	0	0	0: CVD (W), Stroke (M), IHD (M,W) +1: CVD (M), Stroke (W)	0: CVD (W), Stroke (M), IHD (M,W) +1: CVD (M), Stroke (W)	0: CVD (M,W), Stroke (M,W), HD (M,W)	0: CVD (W), Stroke (M), IHD (M,W) +1: CVD (M), Stroke (W)
	82	Cohort study	0	0	0	0	0	0	0	0	0	0	0	0	0	0: CVD (M), Stroke (M,W), IHD (M) +1: CVD (W), I HD (W)	0: CVD (M), Stroke (M,W), IHD (M) +1: CVD (W), I HD (W)	0: CVD (M,W), Stroke (M,W), HD (M,W)	0: CVD (M), Stroke (M,W), IHD (M) +1: CVD (W), IHD (W)
	83	Cohort study	0	0	0	0	0	0	0	0	0	0	0	0	0	0: Stroke (M) +1: CVD (M,W), Stroke (W), HD (M,W)	0: Stroke (M) +1: CVD (M,W), Stroke (W), HD (M,W)	0: CVD (M,W), Stroke (M,W), HD (M,W)	0: Stroke (M) +1: CVD (M,W), Stroke (W), HD (M,W)
Saturated fatty acids	84	Cohort study	0	0	0	0	0	0	0	0	0	0	0	0	0	0: IHD +1: CVD, Stroke	0: CVD, IHD +1: Stroke	0: CVD, Stroke, IHD	0: CVD, IHD +1: Stroke
	85	Cohort study	0	0	0	0	0	0	0	0	0	0	0	0	0	0: CVD (M,W)	0: CVD (M,W)	0: CVD (M,W)	0: CVD (M,W)
	86	Cohort study	0	0	0	0	0	0	0	0	0	0	0	0	0	0: CVD (M,W)	0: CVD (M,W)	0: CVD (M,W)	0: CVD (M,W)
Animal fat	78	Cohort study	0	0	0	0	0	0	0	0	0	0	0	0	0	+1: Cerebral infarction	+1: Cerebral infarction	0: Cerebral infarction	+1: Cerebral infarction
Total fat	85	Cohort study	0	0	0	0	0	0	0	0	0	0	0	0	0	0: CVD (M,W)	0: CVD (M,W)	0: CVD (M,W)	0: CVD (M,W)
	86	Cohort study	0	0	0	0	0	0	0	0	0	0	0	0	0	0: CVD (M,W)	0: CVD (M,W)	0: CVD (M,W)	0: CVD (M,W)
Partially modified the chart published in "Guide to the Preparation of Minds Clinical Practice Guideline 2014 (IGAKU-SHOIN, Tokyo, Japan)", supervised by Fukui Tsuguya and Naohito Yamaguchi

## Sheet: Table S5
	Table S5. Body of evidence for the results of each meta-analysis
	Population		Japanese adult men and women					* Each item has three levels: high (-2), moderate/unclear (-1), and low (0). Imprecision was evaluated as -1 (moderate/unclear) or -2 (high) when the total relative weights of studies that rated imprecision as -1 or -2 exceeded 50% in a meta-analysis. Inconsistency was rated as -1 (medium/unclear) or -2 (high) depending on the distribution of point positions and 95% CI overlap, if I2 was >50%. Pu…
	Intervention		・High adherence to Japanese-style diet ・High consumption of characteristic Japanese foods and nutrients
	Comparison		・Low adherence to Japanese-style diet ・Low consumption of characteristic Japanese foods and nutrients
	Evaluation item	Outcome	Study design/number of studies	Risk of Bias*	Indirectness*	Imprecision*	Inconsistency*	Other (Publication bias and other*)	Upgrade factor**	Pooled risk ratio (95% Confidence interval)	P-value	Strength of evidence ***
	Japanese-style dietary pattern	Risk of CVD mortality	Cohort study/9	0	0	0	0a (I2 =58 %)	0	+1	0.83 (0.77–0.89)	P < 0.01	Moderate ⊕⊕⊕⊖
		Risk of stroke mortality	Cohort study/6	0	0	0	0a (I2 = 66%)	0	+1	0.80 (0.69–0.93)	P = 0.003	Moderate ⊕⊕⊕⊖
		Risk of HD/IHD mortality	Cohort study/6	0	0	0	0	0	0	0.81 (0.75–0.88)	P < 0.001	Low ⊕⊕⊖⊖
	Vegetable	Risk of CVD mortality	Cohort study/4	0	0	0	0	0	0	0.85 (0.76–0.96)	P = 0.009	Low ⊕⊕⊖⊖
		Risk of stroke mortality	Cohort study/5	0	0	0	0a (I2 = 52%)	0	0	0.89 (0.80–1.001)	P = 0.053	Low ⊕⊕⊖⊖
		Risk of HD/IHD mortality	Cohort study/3	0	0	0	0	0	0	0.79 (0.69–0.90)	P < 0.001	Low ⊕⊕⊖⊖
	Fruit	Risk of CVD mortality	Cohort study/5	0	0	0	0	0	0	0.85 (0.79–0.91)	P < 0.001	Low ⊕⊕⊖⊖
		Risk of stroke mortality	Cohort study/3	0	0	0	0	0	+1	0.70 (0.63–0.77)	P < 0.001	Moderate ⊕⊕⊕⊖
	Fish	Risk of CVD mortality	Cohort study/3	0	0	-1	0	-1	0	0.86 (0.78–0.94)	P = 0.001	Very low ⊕⊖⊖⊖
		Risk of stroke mortality	Cohort study/4	0	0	-1	0	-1	0	0.87 (0.81–0.93)	P < 0.001	Very low ⊕⊖⊖⊖
		Risk of IHD mortality	Cohort study/3	0	0	0	0	0	0	0.88 (0.66–1.19)	P = 0.409	Low ⊕⊕⊖⊖
	Soy products	Risk of CVD mortality	Cohort study/4	0	0	0	0	0	0	0.94 (0.87–1.02)	P = 0.137	Low ⊕⊕⊖⊖
	Green tea	Risk of CVD mortality	Cohort study/3	0	0	-1	-1 (I2 = 83%)	0	+1	0.59 (0.39–0.92)	P = 0.020	Very low ⊕⊖⊖⊖
		Risk of stroke mortality	Cohort study/3	0	0	0	0	0	0	0.76 (0.63–0.92)	P = 0.005	Low ⊕⊕⊖⊖
		Risk of HD/IHD mortality	Cohort study/3	0	0	0	0	0	0	0.75 (0.65–0.88)	P < 0.001	Low ⊕⊕⊖⊖
	Milk and dairy produts	Risk of CVD mortality	Cohort study/3	0	0	0	0	0	0	0.93 (0.87–0.998)	P = 0.045	Low ⊕⊕⊖⊖
		Risk of stroke mortality	Cohort study/3	0	0	-1	0	0	0	0.81 (0.75–0.88)	P < 0.001	Very low ⊕⊖⊖⊖
	Rice	Risk of stroke mortality	Cohort study/3	0	0	0	0	0	0	1.02 (0.89–1.17)	P = 0.807	Low ⊕⊕⊖⊖
	Meat	Risk of stroke mortality	Cohort study/3	0	0	0	-1 (I2 = 63%)	-1	0	0.91 (0.76–1.09)	P = 0.319	Very low ⊕⊖⊖⊖
	Salt	Risk of CVD mortality	Cohort study/4	0	0	0	0a (I2 = 63%)	0	0	1.18 (1.03–1.34)	P = 0.013	Low ⊕⊕⊖⊖
		Risk of stroke mortality	Cohort study/3	0	0	-1	0	0	0	1.30 (1.16–1.46)	P < 0.001	Very low ⊕⊖⊖⊖
		Risk of IHD mortality	Cohort study/3	0	0	-1	-1 (I2 = 59%)	-1	0	0.99 (0.76–1.29)	P = 0.929	Very low ⊕⊖⊖⊖
	Plant-derived protein	Risk of CVD mortality	Cohort study/3	0	0	0	0	0	0	0.81 (0.71–0.92)	P = 0.001	Low ⊕⊕⊖⊖
		Risk of stroke mortality	Cohort study/4	0	0	0	0	0	0	0.75 (0.64–0.89)	P = 0.001	Low ⊕⊕⊖⊖
		Risk of HD/IHD mortality	Cohort study/3	0	0	0	0	0	+1	0.75 (0.59–0.95)	P = 0.015	Moderate ⊕⊕⊕⊖
	Dietary fiber	Risk of CVD mortality	Cohort study/3	0	0	0	0	0	+1	0.77 (0.71–0.84)	P < 0.001	Moderate ⊕⊕⊕⊖
		Risk of stroke mortality	Cohort study/3	0	0	0	0	0	0	0.84 (0.73–0.98)	P = 0.023	Low ⊕⊕⊖⊖
		Risk of HD/IHD mortality	Cohort study/3	0	0	0	0	0	+1	0.76 (0.69–0.85)	P < 0.001	Moderate ⊕⊕⊕⊖
	Saturated fatty acids	Risk of CVD mortality	Cohort study/3	0	0	0	0	0	0	0.95 (0.84–1.07)	P = 0.365	Low ⊕⊕⊖⊖
	CVD; cardiovascular disease, HD; heart disease, IHD; ischemic heart disease, HD/IHD; HD and IHD combined
	a We rated the inconsistency as low (0), although I2 was >50%, since the point positions were similar, and 95% CI overlaps almost overlapped between studies.
	Partially modified the chart published in "Guide to the Preparation of Minds Clinical Practice Guideline 2014 (IGAKU-SHOIN, Tokyo, Japan)", supervised by Fukui Tsuguya and Naohito Yamaguchi
